# Supplementary material for: Impact of music-based interventions on subjective well-being: a meta-analysis of listening, training, and therapy in clinical and nonclinical populations
Source: Front Psychol. 2025 Jul 9;16:1608508. doi: 10.3389/fpsyg.2025.1608508 (PMC12285531; doi:10.3389/fpsyg.2025.1608508)
Supplement: Supplementary file 1 [file Table_1.xlsx]

## Sheet: Sheet1
			Experimental group									Control group
			baseline			post-test			difference			baseline			post-test			difference			baseline			post-test			difference
N	study	outcomes	exp_n	exp_m	exp_sd	exp_n	exp_m	exp_sd	exp_n	exp_m	exp_sd	cont_n	cont_m	cont_sd	cont_n	cont_m	cont_sd	cont_n	cont_m	cont_sd	cont_n	cont_m	cont_sd	cont_n	cont_m	cont_sd	cont_n	cont_m	cont_sd
1	Shan & Qi, 2024 (> 18 years old, 60 min/session. 1 times/week, 2 weeks)	General Well-being Scale(GWB)	102	49.75	6.18	102	53.22	6.07	102	3.47	6.18	90	49.86	6.23	90	50.33	6.15	90	0.47	6.23
2	Fancourt et al., 2016 (52-56 years old, 90min/session. 1 times/week, 10 weeks)	WEMWBS (Warwick-Edinburgh Mental Wellbeing Scale)	30	39.61	1.91	30	45.75	1.91	30	6.14	1.91	15	44.67	2.61	15	47	2.61	15	2.33	2.61
3	Castillejos & Godoy‐Izquierdo (2021). (67-100 years old, 45-50min/session. 2 times/week, 6 weeks)	PANAS	25	0.32	10.93	25	11.56	6.97	25	11.24	10.93	25	﹣5.61	10.65	25	﹣5.80	10.69	25	﹣0.19	10.65
		Affective Balance Scale		0.04	5.58		6.4	3.62		6.36	5.58		﹣2.80	5.69		﹣3.08	5.66	25	﹣0.28	5.69
		Life Satisfaction		25.04	4.13		27.64	3		2.6	4.13		24.12	4.98		23.72	5.06	25	﹣0.4	4.98
4	Gupta & Gupta, 2015 (43-64 years old, 30 min/session. per day, 20 day)	Satisfaction with Life Scale (SWLS)coronary patients	20	16.46	3.17	20	20.38	3.45	20	3.92	3.17	20	16.84	3.25	20	16.71	3.19	20	-0.13	3.25
		Satisfaction with Life Scale (SWLS) healthy		19.84	3.81		22.79	4.07		2.95	3.81		19.65	3.56		19.94	3.74		0.29	3.56
5	Hanser 2006 ( 26-77years old, 45 min/session. 3time, 6week)	Physical Well-Being Subscale	20	19.6	4.5	20	21.6	4.7	20	2	4.5	22	22.5	3.5	22	22.1	3.8	22	-0.4	3.5
		Emotional Well-Being Subscale		17.3	4		17.6	4.3		0.3	4		16.8	5.2		17.6	4.6		0.8	5.2
6	De la Torre-Luque 2017 (21.74±3.26 years old, 15min/session.)	Positive Affect (PANAS)	28	16.53	5.26	28	16.18	6.89	28	-0.35	5.26	30	16.7	4.62	30	13.1	6.55	30	-3.6	4.62
										0			0.71	0.16		0.79	0.14			0.16
		Negative affect (PANAS)		1.37	1.5		0.43	0.74		-0.94	1.5		1.7	2.37		1.23	1.51		-0.47	2.37
7	Innes 2018 (50-74 years old, 15-20min/session. 2 times/day, 8 weeks)	Psychological Well-Being Scale (PWBS)	11	82.64	5.05	11	2.45	2.44	11	-80.19	5.05	11	84.73	3.7	11	4	3.09	11	-80.73	3.7
8	Che et al. 2022 (28-31 years old, 60min/session. 1 times/weeks, 13 weeks)	PANAS-POSITIVE	ML 11	32.1	7.86	11	31.6	6.63	11	-0.5	7.86	MT 10	28.3	6.24	10	21.3	6.33	10	−7	6.24	C 10	30.3	9.12	10	28.3	10.09	10	−2	9.12
										0			0.71	0.16		0.79	0.14			0.16
		PANAS-NEGATIVE		14.1	5.44		15.6	7.64		1.5	5.44		12.1	3.21		13.1	4.85		1	3.21		11.7	1.46		13.3	5.69		1.6	1.46
9	Bieligmeyer et al. 2018 (54.4 years old, 10min/session. 1 times/day, 2day)	Basler Mood Questionnaire (BMQ)	21	71.8	19.67	21	81	16.26	21	9.2	19.67	23	73.52	20.62	23	72.75	20.63	23	-0.77	20.62
10	Galinha et al. 2022 (76.66 years old, 120 min/session. 2 times/weeks, 17 weeks)	Life Satisfaction	89	3.33	0.8	89	2.28	0.86	89	-1.05	0.8	60	3.33	0.91	60	3.16	0.86	60	-0.17	0.91
		PANAS- POSITIVE		2.91	0.72		2.99	0.72		0.08	0.72		2.9	0.76		2.74	0.8		-0.16	0.76
		PANAS- NEGATIVE		2.1	0.82		2.01	0.81		-0.09	0.82		2.03	0.76		2.03	0.83		0	0.76
