# Supplementary material for: Impact of music-based interventions on subjective well-being: a meta-analysis of listening, training, and therapy in clinical and nonclinical populations
Source: Front Psychol. 2025 Jul 9;16:1608508. doi: 10.3389/fpsyg.2025.1608508 (PMC12285531; doi:10.3389/fpsyg.2025.1608508)
Supplement: Supplementary file 2 [file Table_2.xlsx]

## Sheet: Sheet1
study	Random sequence bias 随机序列生成	Allocation concealment bias 分配隐蔽性偏差	Binding od participants and personnel 盲法（参与者/研究者）	Bulinding of outcome assessment 结果测量盲法	incompletet outcome dare 结果数据不完整	Selective reporting 选择性报告	Other bias其他偏倚
Innes 2018	LOW	LOW	High	LOW	LOW	LOW	LOW
Che et al. 2022	Unclear	Unclear	High	LOW	LOW	LOW	LOW
De la Torre-Luque 2017	LOW	LOW	High	LOW	LOW	LOW	LOW
Fancourt et al., 2016	High	High	High	Unclear	LOW	LOW	LOW
Castillejos & Godoy‐Izquierdo, 2021	LOW	Unclear	High	High	LOW	LOW	LOW
Hanser 2006	LOW	LOW	High	LOW	High	LOW	LOW
Gupta & Gupta, 2015	Unclear	Unclear	High	LOW	LOW	LOW	LOW
Shan & Qi, 2024	High	High	High	High	LOW	LOW	LOW
Bieligmeyer et al. 2018	LOW	LOW	High	High	LOW	LOW	LOW
Galinha et al. 2022	LOW	LOW	High	LOW	LOW	LOW	LOW
