# Supplementary material for: Impact of music-based interventions on subjective well-being: a meta-analysis of listening, training, and therapy in clinical and nonclinical populations
Source: Front Psychol. 2025 Jul 9;16:1608508. doi: 10.3389/fpsyg.2025.1608508 (PMC12285531; doi:10.3389/fpsyg.2025.1608508)
Supplement: Supplementary file 3 [file Table_3.xlsx]

## Sheet: Sheet1
study	N1	M1	SD1	N2	M2	SD2
Shan & Qi, 2024	102	3.47	6.18	90	0.47	6.23
Fancourt et al., 2016	30	6.14	1.91	15	2.33	2.61
Castillejos & Godoy‐Izquierdo (2021) PANAS	25	11.24	10.93	25	-0.19	10.65
Castillejos & Godoy‐Izquierdo (2021) ABS	25	6.36	5.58	25	-0.28	5.69
Castillejos & Godoy‐Izquierdo (2021) LS	25	2.6	4.13	25	-0.4	4.98
Gupta & Gupta, 2015 patients	20	3.92	3.17	20	-0.13	3.25
Gupta & Gupta, 2015 healthy	20	2.95	3.81	20	0.29	3.56
Hanser 2006 PWB	20	2	4.5	22	-0.4	3.5
Hanser 2006 EWB	20	0.3	4	22	0.8	5.2
De la Torre-Luque 2017 PA	28	-0.35	5.26	30	-3.6	4.26
De la Torre-Luque 2017 NA	28	-0.94	1.5	30	-0.47	2.37
Innes 2018 PWB	11	-80.19	5.05	11	-80.73	3.7
Che et al. 2022 ML PA	11	-0.5	7.86	10	-2	9.12
Che et al. 2022 ML NA	11	1.5	5.44	10	1.6	1.46
Che et al. 2022 MT PA	10	-7	6.24	10	-2	9.12
Che et al. 2022 MT NA	10	1	3.21	10	1.6	1.46
Bieligmeyer et al. 2018	21	9.2	19.67	23	-0.77	20.62
Galinha et al. 2022 Life Satisfaction	89	-1.05	0.8	60	-0.17	0.91
Galinha et al. 2022 PA	89	0.08	0.72	60	-0.16	0.76
Galinha et al. 2022 NA	89	-0.09	0.82	60	0	0.76
